# Supplementary material for: Proton and Carbon Ion Irradiation Changes the Process of Endochondral Ossification in an Ex Vivo Femur Organotypic Culture Model
Source: Cells. 2023 Sep 18;12(18):2301. doi: 10.3390/cells12182301 (PMC10527791; doi:10.3390/cells12182301)
Supplement: Supplementary file 1 [file cells-12-02301-s001.zip]

Archive with 1 entries (1 files):
- cells-2490794-supplementary.pdf
